# Supplementary material for: Systematic Comparison of Computational Tools for Sanger Sequencing-Based Genome Editing Analysis
Source: Cells. 2024 Jan 30;13(3):261. doi: 10.3390/cells13030261 (PMC10854981; doi:10.3390/cells13030261)
Supplement: Supplementary file 1 [file cells-13-00261-s001.zip › Supplementary_Table_S1.xlsx]

## Sheet: Supplementary Table S1
Supplementary Table S1. crRNAs and their protospacer target sequences used in this study.
Cas	crRNA name	crRNA sequence	Cas12a PAM	Protospacer sequence	Cas9 PAM	crRNA length	Target position1	Target strand2	Source
Sp Cas9	otx2b_AB	UCACAACACUUGGAAUUUCCGUUUUAGAGCUAUGCU		TCACAACACTTGGAATTTCC	AGG	36	stop	sense	Okada et al. [21]
	pax2a_AB	GCUGCGAUGGUAACUAGUGGGUUUUAGAGCUAUGCU		GCTGCGATGGTAACTAGTGG	CGG	36	stop	sense	Okada et al. [21]
	pou2_AG	UGAGAUGACCCACCAAACCAGUUUUAGAGCUAUGCU		TGAGATGACCCACCAAACCA	GGG	36	stop	sense	Okada et al. [21]
	sox3_AA	UCAAGGAGUCUUUCAAAUGUGUUUUAGAGCUAUGCU		TCAAGGAGTCTTTCAAATGT	GGG	36	stop	sense	Ranawakage et al. [22]
	sox11a_AB	GUUGUCCGUUUGCUGCACCAGUUUUAGAGCUAUGCU		GTTGTCCGTTTGCTGCACCA	TGG	36	start	sense	Ranawakage et al. [22]
As Csa12a	otx2b_02	UAAUUUCUACUCUUGUAGAUGUUUCACAACACUUGGAAUUU	TTTA	GTTTCACAACACTTGGAATTT		41	stop	sense	This study
	sox2_01	UAAUUUCUACUCUUGUAGAUCAUAUGCGAUAAGGGAAUCGU	TTTA	CATATGCGATAAGGGAATCGT		41	stop	sense	This study
	sox11b_01	UAAUUUCUACUCUUGUAGAUAACAUGGUGCAGCAGACGGAC	TTTG	AACATGGTGCAGCAGACGGAC		41	start	antisense	This study
	sox19b_01	UAAUUUCUACUCUUGUAGAUCUGAUCAGAUGUGUGUGAGAG	TTTC	CCTAAACTTCAGATGTGAGTG		41	stop	sense	This study
1 Stop, close to the stop codon; start, close to the start codon
2 The target strand of crRNA corresponds to the strand that is bound by the crRNAs.
		s
