# Supplementary material for: Systematic Comparison of Computational Tools for Sanger Sequencing-Based Genome Editing Analysis
Source: Cells. 2024 Jan 30;13(3):261. doi: 10.3390/cells13030261 (PMC10854981; doi:10.3390/cells13030261)
Supplement: Supplementary file 1 [file cells-13-00261-s001.zip › Supplementary_Table_S2.xlsx]

## Sheet: Supplementary Table S2
Supplementary Table S2. Lists of primers used in this study.
Sheet 1. Primers used for genomic PCR and re-amplification of indel clones.
Sheet 2. Primers used for Sanger sequencing.
Sheet 3. Primers used for knock-in donor plasmid construction.

## Sheet: Sheet 1
Sheet 1. Primers used for genomic PCR and re-amplification of indel clones.
	Primer name	Forward primer			Reverse primer		Wild-type length (bp)(without RE sites)	Annealing temperature (℃)	Target position1
PCR target		Name suffix	Sequence (5' to 3')		Name suffix	Sequence (5' to 3')
Genomic DNA	otx2b	(CDS).EcoRI_F	GGGGAATTCTACTTTGGGGGTATGGACTGCG		(3'UTR).Hindlll_R	GGGAAGCTTTGTTCCGTGGCTTTGACCTAAC	620	60	stop
	pax2a	(intron).EcoRl_F	GGGGAATTCGCTTATCCCTTATGGGATTAGTCGC		(3'UTR).Hindlll_R	GGGAAGCTTTTACTTCGTAGTTCTTCACATGGTTCG	634	60	stop
	pou2	(CDS).EcoRI_F	GGGGAATTCGTGCCCCAAACCCAACACTCTGGAG		(3'UTR).PstI_R	GGGCTGCAGTATGTACATAAAAACCGATACATGAGC	712	60	stop
	sox2	(CDS).EcoRI_F	GGGGAATTCTACATGAACGGCTCGCCCACCTA		(3'UTR).PstI_R	GGGCTGCAGCATTTGATTCATTCTCCCCCCGCT	613	60	stop
	sox3	(CDS).EcoRI_F1	CACGAATTCGCGTCCACGTACAGCAGCATGTC		(3'UTR).PstI_R2	GTCCTGCAGGAAATAGAGCCTCTTCACGAAGC	600	60	stop
	sox11a	(-323).PstI_F	GGGCTGCAGCAACATTCATAGCGCGCGGTTTG		(+302).XhoI_R	GGGCTCGAGTGTTTCAACCGGAGTCTCTCGGC	629	60	start
	sox11b	(-354).PstI_F	GGGCTGCAGTACGCAATAAGCCTGGCACTCAC		(+301).XhoI_R	GGGCTCGAGGCTCGGCTTCGCGGATAAAGGG	655	60	start
	sox19b	(intron).EcoRl_F	GGGGAATTCACGCAGAGGCGTTTATGTGTGGA		(3'UTR).PstI_R	GGGCTGCAGGCATGTTCTAAACATTGCATGAAGCAC	710	60	stop
Indels in pUC19	M13 (−20)		CGACGTTGTAAAACGACGGCCAGT					60
	RV-P					GGAAACAGCTATGACCATGATTAC
1 Stop, encompassing the stop codon; start, encompassing the start codon

## Sheet: Sheet 2
Sheet 2. Primers used for Sanger sequencing.
Primer name	Name suffix	Sequence (5' to 3')	Length (nt)
otx2b_stop_Seq	F2	AACGCTGTCACCAGTCACCTAA	22
pax2a_stop_Seq	R2	CAGGAAATAGTTCAGTGATGGTGC	24
pou2_stop_Seq	F3	GGTAGTGCGTGTATGGTTCTGCAAC	25
sox2_stop_Seq	F2	CAGCATGTCCTATTCGCAGCAAA	23
sox3_stop_Seq	F2	CAGCATGTCACCAGCATACACG	22
sox11a_start_Seq	F2	CATTTTCCAGCGCTTCCCCAAG	22
sox11b_start_Seq	R2	CTAGTCTACTCCGGCAGCGAAG	22
sox19b_stop_Seq	F2	TGTTTGCCCTTTTTTCCTCTCCA	23

## Sheet: Sheet 3
Sheet 3. Primers used for knock-in donor plasmid construction.
		Primer name		Annealing temperature (℃)
Plasmid name	5′ or 3′ arm		Sequence (5' to 3')
pUC19-[pax2a-5′ arm]-FLAG-[pax2a-3′ arm]	5′ arm	pax2a_(intron).EcoRI_F	GGGGAATTCGCTTATCCCTTATGGGATTAGTCGC	60
		pax2a_XhoI-linker-FLAG-XbaI_R	GGGTCTAGATTATTTGTCGTCATCGTCCTTGTAATCACCGGAGCTCCCACCCTCGAGGTGGCGGTCATAGGCAGTGGC
	3′ arm	pax2a_3_UTR_XbaI_F	GGGTCTAGATTACCATCGCAGCCCAGTCAAACT	60
		pax2a_(3'UTR).HindIII_R	GGGAAGCTTTTACTTCGTAGTTCTTCACATGGTTCG
pUC19-[pou2-5′ arm]-FLAG-[pou2-3′ arm]	5′ arm	pou2_(CDS).EcoRI_F2	GGGGAATTCGGTAGTGCGTGTATGGTTCTGCAAC	60
		pou2_XhoI-linker-FLAG-XbaI_R	GGGTCTAGATTATTTGTCGTCATCGTCCTTGTAATCACCGGAGCTCCCACCCTCGAGGCTGGTGAGATGACCCACCAAAC
	3′ arm	pou2_(3'UTR).XbaI_F	GGGTCTAGACTTGCTCCAGGTGCTCACTAAAGTTT	60
		pou2_(3'UTR).PstI_R	GGGCTGCAGTATGTACATAAAAACCGATACATGAGC
pUC19-[sox3-5′ arm]-FLAG-[sox3-3′ arm]	5′ arm	sox3_(CDS).EcoRI_F	CACGAATTCGCGTCCACGTACAGCAGCATGTC	60
		sox3_XhoI-linker-FLAG-XbaI_R	GGGTCTAGATTATTTGTCGTCATCGTCCTTGTAATCACCGGAGCTCCCACCCTCGAGAATGTGGGTTAGGGGTAGCGTTC
	3′ arm	sox3_3'UTR.XbaI_F	CACTCTAGAAAGACTCCTTGAAAAAAAGA	60
		sox3_3'UTR.PstI_R	GTCCTGCAGGAAATAGAGCCTCTTCACGAAGC
pUC19-[sox11a-5′ arm]-FLAG-[sox11a-3′ arm]	5′ arm	sox11a_(-323).PstI_F	GGGCTGCAGCAACATTCATAGCGCGCGGTTTG	60
		sox11a_(5'UTR).KpnI_R	GGGGGTACCGGTGCCGTTGCCGTGCGTTG
	3′ arm	sox11a_Kpn-FLAG-linker-Bam_F	GGGGGTACCCACCATGGATTACAAGGACGATGACGACAAAGGTGGGAGCTCCGGTGGATCCATGGTGCAGCAAACGGACAAC	60
		sox11a_(+302).XhoI_R	GGGCTCGAGTGTTTCAACCGGAGTCTCTCGGC
