# Supplementary material for: Systematic Comparison of Computational Tools for Sanger Sequencing-Based Genome Editing Analysis
Source: Cells. 2024 Jan 30;13(3):261. doi: 10.3390/cells13030261 (PMC10854981; doi:10.3390/cells13030261)
Supplement: Supplementary file 1 [file cells-13-00261-s001.zip › Supplementary_Table_S3.xlsx]

## Sheet: Sheet1
Supplementary Table S3. The data sets of computational tool outputs and their analysis used for scatter plots.
Data set for Figure 2.
Sample type	Actual indel frequencies (%)		Estimated indel frequencies by TIDE (%)								Recalculated values TIDE (100 − WT) (%)								Estimated indel frequencies by ICE (%)								Estimated indel frequencies by DECODR (%)								Estimated indel frequencies by SeqScreener (%)
		gRNA	otx2b_AA		pou2_AG		sox11a_AB		sox3_AA		otx2b_AA		pou2_AG		sox11a_AB		sox3_AA		otx2b_AA		pou2_AG		sox11a_AB		sox3_AA		otx2b_AA		pou2_AG		sox11a_AB		sox3_AA		otx2b_AA		pou2_AG		sox11a_AB		sox3_AA
		clone #	#2	#8	#8	#10	#9	#10	#4	#8	#2	#8	#8	#10	#9	#10	#4	#8	#2	#8	#8	#10	#9	#10	#4	#8	#2	#8	#8	#10	#9	#10	#4	#8	#2	#8	#8	#10	#9	#10	#4	#8
Mixures containing one indel induced by Cas9	0		0	0	0	0	0	0	0	0	0	0	0	0	0	0	0	0	0	0	0	0	0	0	0	0	0	0	0	0	0	0	0	0	0	0	0	0	0	0	0	0
	2.5		3.2	2.7	4.1	2.2	2.2	2	3.6	3.5	3.8	3.6	5.1	3	3.1	3	4.2	4.3	0	0	0	0	0	0	0	0	0	0	0	1.4	0	0	1.8	1.3	3.02	2.04	3.83	2.4	1.77	1.91	1.75	1.88
	5		7.6	6.4	4.2	5	3.2	4.2	5.8	6.5	8.4	7.3	5.3	5.8	3.9	5.1	7	7.3	2	1	0	1	0	0	1	0	4.6	4.1	4	4.3	3.5	3.3	4.5	3.8	7.16	6.15	4.42	5.49	3.12	3.79	4.02	4.08
	10		11.7	11.6	9.9	9.5	7.5	9	10.7	13.8	12.4	13.1	10.9	10.3	8.6	10.2	11.6	15	8	6	6	6	3	4	7	4	9.5	9.7	10.5	9.1	8.5	8.5	10.1	8.6	11.59	11.51	10.86	10.75	8.05	8.44	8.55	10.73
	25		27.6	25.6	24.6	23.1	18.4	24.3	25.5	25.6	28.5	31.6	26.2	24.6	20.2	28.4	27	26.9	24	20	22	23	17	17	22	19	25.8	26.3	26.5	25.7	23.9	24.6	26.8	24.9	27.31	26.11	25.13	25.71	20.36	23.83	22	22.7
	50		53.6	40.9	51.6	50.3	45.1	36.1	39.2	53.5	55.7	69	54.3	52.1	49	93.9	86.4	58.9	52	50	50	50	44	50	51	48	52.5	52.8	52.7	51.9	49.5	52.9	55.1	51.9	54.16	55.6	52.86	51.87	49.32	82.86	65.66	54.73
	75		79.5	48.2	78.5	75.8	74.9	66	87.6	82.6	80.8	88.8	79.8	76.9	75.9	88.7	89.5	84.3	79	78	76	77	75	83	74	83	77.3	80.1	77	76.5	75.6	77.9	79.9	77.2	78.4	81.13	78.49	76.17	77.62	81.78	86.09	82.12
	90		92.6	52.9	91.5	90.4	90.3	81	95.4	93.4	93.4	96.2	92.4	91.4	91.1	95.9	96.5	94.4	95	92	89	92	89	97	84	96	92.7	95	91.3	91.3	91.3	91.8	93.8	92.1	92.27	93.86	91.76	90.43	91.75	93.22	95.25	93.35
	95		96.1	54.6	95.3	91.6	95.2	83	97.7	96.3	96.9	98.4	96	96.5	96	98.8	98.6	97.3	100	91	93	98	94	100	87	100	97.6	100	95.6	96.9	96.5	100	97.8	96.4	96.41	98.16	95.81	96.07	96.38	96.89	98.05	96.92
	97.5		98.3	55.7	97.4	96.7	97.6	82.9	98.6	98	99	99.4	98.2	97.6	98.3	100	99.6	99	100	91	95	99	95	100	87	100	99.3	100	97.8	98.4	100	100	100	98.9	98.75	100	98	97.33	98.53	98.62	99.54	98.65
	100		99.2	56.1	99.2	98.6	99.1	83.6	99.2	98.9	100	100	100	99.5	100	100	100	99.6	100	91	95	99	95	100	87	100	100	100	100	100	100	100	100	100	100	100	100	99.28	100	100	100	100
RMSE for respective clones1			2.43639	27.366	1.45499	1.3784	2.79482	9.91822	5.62397	3.20578	3.38836	8.15304	2.40583	1.16748	1.7672	14.7725	12.6818	4.79479	3.10644	4.6422	3.05778	2.5	4.62061	5.24881	6.4923	4.88365	1.90079	3.14547	1.5225	1.22352	1.50864	2.50719	2.87298	1.47071	2.24431	3.2422	1.65001	0.897753	2.0677	10.7077	6.4952	3.10407
RMSE for all samples1			10.65								7.83								4.5								2.13								4.87
RMSE for samples with 2.5%−10% indels			1.43976								1.94261								4.02596								1.44								1.44
Data set for Figure 3.
Sample type	Actual indel frequencies (%)		Estimated indel frequencies by TIDE (%)								Recalculated values TIDE (100 − WT) (%)								Estimated indel frequencies by ICE (%)								Estimated indel frequencies by DECODR (%)								Estimated indel frequencies by SeqScreener (%)
		gRNA	otx2b_AA		pou2_AG		sox11a_AB		sox3_AA		otx2b_AA		pou2_AG		sox11a_AB		sox3_AA		otx2b_AA		pou2_AG		sox11a_AB		sox3_AA		otx2b_AA		pou2_AG		sox11a_AB		sox3_AA		otx2b_AA		pou2_AG		sox11a_AB		sox3_AA
		Mixture	A	C	A	A+B	A	A+B	A	A+B	A	C	A	A+B	A	A+B	A	A+B	A	C	A	A+B	A	A+B	A	A+B	A	C	A	A+B	A	A+B	A	A+B	A	C	A	A+B	A	A+B	A	A+B
Mixures containing two to six indels induced by Cas9	0		0	0	0	0	0	0	0	0	0	0	0	0	0	0	0	0	0	0	0	0	0	0	0	0	0	0	0	0	0	0	0	0	0	0	0	0	0	0	0	0
	5		4	3.8	3.7	5	3.4	3	4.2	8.7	5	5.1	4.5	5.8	4.6	3.6	5	10.1	0	0	0	0	0	0	0	0	1.7	0	2.2	3.1	3.1	0	2.6	3.6	3.61	3.18	3.48	4.42	3.49	2.54	3.61	7.52
	10		9.6	10.6	9.5	9.4	7.6	6.6	7.4	5.7	10.9	11.6	10.7	10.4	8.6	7.4	8.4	6.5	3	1	0	1	2	0	1	0	8.1	5	6.6	8.8	9	5	6.6	0	9.77	9.59	9.01	8.98	7.8	6.25	6.67	4.8
	25		25.1	23.8	21.2	22	18.5	16.1	22.3	16.2	27.7	26.1	22.6	23.7	20.1	17.3	23.2	17.4	20	16	15	13	15	6	18	7	24.5	22.9	22.3	21.4	23.8	19.4	23.5	14.9	26.53	22.18	22.29	22.59	20.51	16.95	20.61	14.56
	50		50.2	48.3	43	46.9	41.2	40.2	45.5	37.4	53.5	53.8	50.1	51.7	46.7	46.5	48.5	39.2	49	44	43	43	42	36	43	32	52	50.5	48.6	50.7	50.9	48.9	49.1	40.6	51.93	48.29	46.83	48.85	45.56	44.2	44.06	35.94
	75		75.4	66.6	60.5	70.6	69.8	57	74.7	62.5	79.1	81.1	79.4	79.8	76.8	78.4	82	70.7	77	73	71	74	74	67	71	62	78.2	76.2	75	76.6	76.3	75.5	75.9	68.1	78.18	76.47	74.35	77	76.76	73.44	78.29	66.13
	90		87.8	78.7	70.7	84.9	84.3	65.9	62	81.5	91.9	93.3	93.6	93	91.8	93.6	96.8	91.2	92	91	88	89	89	85	85	83	92.2	93.1	91	91.2	92.4	91.3	91.4	88.1	91.94	92.15	91.07	92.06	91.17	91.68	93.8	88.86
	95		93	82.4	75.5	89.4	89.8	70	79.8	87.5	96.6	97.1	97.7	96.9	97	97.4	98.5	96.4	97	96	94	94	94	91	89	89	97.1	100	96.5	95.9	97.8	96.7	96.4	94.4	97.42	96.96	96.97	96.45	96.66	97.15	97.29	95.12
	100		96.5	33.1	77.7	92.9	92.7	73.3	79.1	90.8	100	99.3	100	100	100	100	99.7	100	98	82	96	97	94	92	89	92	100	100	100	99.9	100	100	100	100	100	100	100	100	100	100	100	100
RMSE for respective clones1			1.67556	24.5936	13.8097	4.27361	5.78651	17.441	13.633	8.92868	2.32728	2.98371	2.40104	2.26467	2.4367	3.71719	3.80181	5.41468	3.80789	8.31414	6.23498	6.23498	6.04152	10.3138	7.08872	11.678	2.18632	3.36731	1.99687	1.70734	1.66396	3.3053	1.77165	6.55658	1.86357	1.76713	1.80734	1.53515	2.60326	4.00679	3.50152	7.24619
RMSE for all samples1			13.32								3.33								7.83								3.22								3.53
RMSE for samples with 5%−10% indels			2.07								1.88								7.31								4.05								2.29
Data set for Figure 4.
Sample type	Actual indel frequencies (%)		Estimated indel frequencies by TIDE (%)								Recalculated values TIDE (100 − WT) (%)								Estimated indel frequencies by ICE (%)								Estimated indel frequencies by DECODR (%)								Estimated indel frequencies by SeqScreener (%)
		gRNA	otx2b_02		sox11b_01		sox19b_01		sox2_01		otx2b_02		sox11b_01		sox19b_01		sox2_01		otx2b_02		sox11b_01		sox19b_01		sox2_01		otx2b_02		sox11b_01		sox19b_01		sox2_01		otx2b_02		sox11b_01		sox19b_01		sox2_01
		Mixture	A	C	A	A+B	A	A+B	A	A+B	A	C	A	A+B	A	A+B	A	A+B	A	C	A	A+B	A	A+B	A	A+B	A	C	A	A+B	A	A+B	A	A+B	A	C	A	A+B	A	A+B	A	A+B
Mixures containing two to six indels induced by Cas12a	0		0	0	0	0	0	0	0	0	0	0	0	0	0	0	0	0	0	0	0	0	0	0	0	0	0	0	0	0	0	0	0	0	0	0	0	0	0	0	0	0
	5		5.8	2.6	4	3.5	0.9	1.3	5.9	5.1	6.4	3.2	5.1	4.3	1.6	2.1	6.8	5.8	0	0	0	0	0	0	0	0	3	0	1.1	1.6	0	0	7.8	5	5.61	2.59	4.38	3.1	1.46	1.04	5.91	5.09
	10		8.7	5.9	7	6.2	3.5	2.2	12.8	11	9.5	6.6	7.7	7	4.2	3	13.7	11.8	2	0	0	0	0	0	6	2	7.6	3.5	8.7	7.4	4.8	2.7	17.6	14.5	8.87	7.16	7.4	6.32	4.57	3	13.03	11.65
	25		22.7	14.5	17.8	16.5	12.6	10.5	30.6	29	24	15.7	19.5	18	13.9	11.6	34.6	32.3	17	8	13	9	7	3	27	24	23.2	18.3	25	22	23.8	12.4	39	36.6	22.84	17.76	20.41	18.49	17.23	13.49	31.88	31.06
	50		46.3	35.9	41.7	38.3	35.9	29.7	61.8	57.6	51	39.7	47	44.5	42.1	34	71.6	68.7	43	33	41	35	33	29	67	62	49.5	44.6	51.5	48.1	51.1	46.2	68.1	66.6	48.48	40.75	46.46	43.09	42.67	36.78	67.81	64.38
	75		70.7	65.8	70.7	65.7	72.6	60.4	83	80.2	78.3	75.5	76.4	75.5	78	74	90.9	90.7	76	62	72	68	77	64	87	86	74	73.5	75.6	74.6	78.9	75.9	86.8	87.2	76.06	75.21	75.98	74.97	80.7	73.01	90.19	89.7
	90		84.6	81.7	85.3	79	89.2	79.9	91.2	91.1	92.2	91.8	90.4	90	92.6	92	98.4	98.8	88	80	87	85	93	83	95	95	88.5	91.4	89.8	90.4	93.6	92.2	95.3	96.5	90.74	92.28	90.53	90.11	94.53	92.3	98.44	98.39
	95		89.3	88.1	90.1	85.1	94.3	87	93.6	93.2	96.6	96.7	94.6	95.2	97.4	97	100	100	93	85	92	91	95	89	96	96	93.3	96.5	94.1	100	98.2	97.2	97.5	100	95.4	97.89	94.96	95.6	98.74	97.86	100	100
	100		92.9	91.8	94.4	89.3	97	90.7	93.5	93.2	100	100	99.1	99.4	100	100	100	100	95	83	94	91	95	91	96	95	99.4	100	100	100	100	99.9	100	100	99.21	100	99.13	99.94	100	100	100	100
RMSE for respective clones1			4.35689	8.66033	5.32306	8.98485	7.31027	12.0547	6.00937	4.36606	1.67705	5.16914	2.44029	3.34272	5.61627	7.92125	10.7472	9.71976	5.43139	13.0432	7.18505	9.8552	9.84886	12.9277	8.06226	7.1239	1.57123	4.29767	1.59531	2.65165	3.41138	5.72265	9.76467	8.9893	1.17688	4.54764	2.31149	3.6684	5.28106	6.97639	9.36422	8.34956
RMSE for all samples1			7.56								6.62								9.54								5.6								5.86
RMSE for samples with 5%−10% indels			3.49								3.11								7.26								4.53								3.15
Data set for Figure 6.
Sample type	Actual knock-in frequencies (%)		Estimated knock-in frequencies by TIDER (%)																Estimated knock-in frequencies by ICE (%)								Estimated knock-in frequencies by DECODR (%)								Estimated knock-in frequencies by SeqScreener (%)
		Gene	pax2a		pou2		sox11a		sox3										pax2a		pou2		sox11a		sox3		pax2a		pou2		sox11a		sox3		pax2a		pou2		sox11a		sox3
		Indels	w/o	w/	w/o	w/	w/o	w/	w/o	w/									w/o	w/	w/o	w/	w/o	w/	w/o	w/	w/o	w/	w/o	w/	w/o	w/	w/o	w/	w/o	w/	w/o	w/	w/o	w/	w/o	w/
Mixtures containing a knock-in sequence with or without indels induced by Cas9	0		0	3.5	0	0.5	0	0	0	0									0	0	0	0	0	0	0	0	0	0	0	0	0	0	0	0	0	0	0	0	0	0.9	0	0
	1.25		0.4	4	0.2	0.9	0.6	0	0.6	0									0	0	0	0	0	0	0	0	0	0	0	0	0	0	0	0	0	0	0.08	0	0.01	1	0.35	0
	2.5		1.1	4.6	0.7	1.3	1.6	0.4	1.4	0									0	0	0	0	0	0	0	0	0	0	0	0	0	0	0	0	0	0	0.36	0	0.03	0.54	0.84	0
	5		3.1	6.5	1.8	2.5	3.8	2.9	3.4	0.2									0	1	0	1	0	0	0	0	0	0	0	0	0	0	0	0	0.08	0	0.74	0.66	0.11	1	1.92	0.71
	10		8.1	10.8	5.1	5.6	9.4	8.3	8.1	2.7									2	5	0	2	0	0	0	0	0	0	0	0	0	0	0	0	0.06	0	2.2	2.22	0.1	1.16	4.14	2.62
	20		17.6	18.7	12.4	12.4	20	19.5	15.8	7.9									9	12	2	6	0	1	4	3	17.5	15	0	0	9.4	0	14.4	0	0.28	0	4.98	5.7	0.42	2.2	8.6	6.3
	50		42.1	46.4	33.6	43	48.7	51.6	39.3	24.5									42	70	18	68	4	5	46	21	44.6	53.5	29.8	43.9	23.3	28.3	50.5	25.5	1.73	1.15	16.28	63.61	3.9	2.95	46.57	29.22
	100		91.5	91.5	92.8	93.3	92.9	92.9	94.8	94.8									100	100	100	100	5	5	98	98	100	100	100	100	50.7	50.7	98.7	98.7	3.73	3.73	99.55	99.55	5.2	5.2	97.67	97.67
RMSE for respective clones			4.33478	3.77512	7.22108	4.73118	2.62518	2.88298	4.56854	10.6527									5.9352	8.00635	13.6052	8.71645	38.1998	37.9865	7.14854	12.5838	4.58561	4.61062	10.8447	8.44114	20.5808	20.7189	4.55676	11.9098	38.9192	39.0305	13.4526	7.72254	38.1202	38.1058	4.93135	9.39154
RMSE for samples w/o indels			4.97																20.8								12.07								28.17
RMSE for all samples w/ indels			6.29																20.87								12.88								27.94
1 RMSE values were calculated excluding data points of 0% indels.
