# Supplementary material for: Systematic Comparison of Computational Tools for Sanger Sequencing-Based Genome Editing Analysis
Source: Cells. 2024 Jan 30;13(3):261. doi: 10.3390/cells13030261 (PMC10854981; doi:10.3390/cells13030261)
Supplement: Supplementary file 1 [file cells-13-00261-s001.zip › Supplementary_Table_S4.xlsx]

## Sheet: Sheet1
Supplementary Table S4. Indel sequences induced by CRISPR‒Cas9 for artificial knock-in samples .
pax2a_AB	GCTGCGATGGTAACTAGTGGCGG
pax2a_AB	sequence 5'-3'(Target, PAM, Indel)	indel
WT	GGCTGCGATGGTAAC------TAGTGGCGGTCA	0
1	GGCTGCGATGGTAAC------T---GGCGGTCA	-3
6	GGCTGCGATGGTAAC------TAG-----GTCA	-5
7	GGCTGCGATGGTAATAGTCAGTGGCAGCGGTCA	-4/+10
10	GGCTGCGATGGGCTG------CGATGGCGGTCA	-7/+7
pou2_AG	TGAGATGACCCACCAAACCAGGG
pou2_AG	sequence 5'-3'(Target, PAM, Indel)	indel
WT	CTGGTGAGATGACCCACCAAA---CCAGGGTGC	0
3	CTGGTGAGATGACCCACCAA----CCAGGGTGC	-1
4	CTGGTGAGATGACCCACCAAA------GGGTGC	-3
8	CTGGTGAGATGACCCACCAATGACCCAGGGTGC	-1/+4
10	CTGGTGAGATGACCCACCAAAA--CCAGGGTGC	+1
sox3_AA	TCAAGGAGTCTTTCAAATGTGGG
sox3_AA	sequence 5'-3'(Target, PAM, Indel)	Indel
WT	TTCAAGGAGTCTTTCAAAT----GT--GGGTTA	0
1	TTCAAGGAGTCTTT-------------GGGTTA	-7
3	TTCAAGGAGTCTTTCA-------------GTTA	-7
4	TTCAAGGAGTCTTTCTCCT-TGAGT--GGGTTA	-3/+6
7	TTCAAGGAGTCTTTCAAAG----GTTAGGGTTA	-1/+3
sox11a_AB	GTTGTCCGTTTGCTGCACCATGG
sox11a_AB	sequence 5'-3'(Target, PAM, Indel)	indel
WT	CTGTTGTCCGTTTGCTGCA-----CCATGGTGC	0
6	CTGTTGTCCGTTTGC----------CATGGTGC	-5
7	CTGTTGTCCGTTTGC-----------ATGGTGC	-6
9	CTGTTGTCCGTTTGCTGCATGGTGCCATGGTGC	+5
10	CTGTTGTCC-----------------ATGGTGC	-12
